# Supplementary material for: The Molecular Landscape of Primary Acral Melanoma: A Multicenter Study of the Italian Melanoma Intergroup (IMI)
Source: Int J Mol Sci. 2021 Apr 7;22(8):3826. doi: 10.3390/ijms22083826 (PMC8067752; doi:10.3390/ijms22083826)
Supplement: Supplementary file 1 [file ijms-22-03826-s001.zip]

Archive with 3 entries (3 files):
- Elefanti_Table S1_revised.pdf
- Elefanti_Table S2_revised.pdf
- Elefanti_Table S3.pdf
